# Supplementary material for: Home cage measures of Alzheimer's disease in the rTg4510 mouse model
Source: Genes Brain Behav. 2022 Jan 19;21(2):e12795. doi: 10.1111/gbb.12795 (PMC9744509; doi:10.1111/gbb.12795)
Supplement: Supplementary file 3 — Appendix S1: Supporting Information [file GBB-21-e12795-s002.xlsx]

## Sheet: Table S1
Table S1. Timeline of behavior tests.
8 week time point
Mouse age in days	53	54	55	56	57	58	59	60
Date	2019-04-19	2019-04-20	2019-04-21	2019-04-22	2019-04-23	2019-04-24	2019-04-25	2019-04-26
Block 1	Sleep-Acclimate	Sleep-Test	Rest		Nat behav -Acclimate	Nat Behav-Test	Rest	Olfactory
Block 2	Rest	Olfactory	Sleep-Acclimate	Sleep-Test	Rest		Nat behav -Acclimate	Nat Behav-Test
Block 3	Nat behav -Acclimate	Nat Behav-Test	Rest	Olfactory	Sleep-Acclimate	Sleep-Test	Rest
Block 4	Rest		Nat behav -Acclimate	Nat Behav-Test	Rest	Olfactory	Sleep-Acclimate	Sleep-Test
Mouse age in days	61	62	63	64	65	66	67	68
	2019-04-27	2019-04-28	2019-04-29	2019-04-30	2019-05-01	2019-05-02	2019-05-03	2019-05-04
Block 5	Sleep-Acclimate	Sleep-Test	Rest		Nat behav -Acclimate	Nat Behav-Test	Rest	Olfactory
Block 6	Rest	Olfactory	Sleep-Acclimate	Sleep-Test	Rest		Nat behav -Acclimate	Nat Behav-Test
Block 7	Nat behav -Acclimate	Nat Behav-Test	Rest	Olfactory	Sleep-Acclimate	Sleep-Test	Rest
Block 8	Rest		Nat behav -Acclimate	Nat Behav-Test	Rest	Olfactory	Sleep-Acclimate	Sleep-Test
12 week time point
Mouse age in days	81	82	83	84	85	86	87	88
Date	2019-05-17	2019-05-18	2019-05-19	2019-05-20	2019-05-21	2019-05-22	2019-05-23	2019-05-24
Block 1	Sleep-Acclimate	Sleep-Test	Rest		Nat behav -Acclimate	Nat Behav-Test	Rest	Olfactory
Block 2	Rest	Olfactory	Sleep-Acclimate	Sleep-Test	Rest		Nat behav -Acclimate	Nat Behav-Test
Block 3	Nat behav -Acclimate	Nat Behav-Test	Rest	Olfactory	Sleep-Acclimate	Sleep-Test	Rest
Block 4	Rest		Nat behav -Acclimate	Nat Behav-Test	Rest	Olfactory	Sleep-Acclimate	Sleep-Test
Mouse age in days	89	90	91	92	93	94	95	96
	2019-05-25	2019-05-26	2019-05-27	2019-05-28	2019-05-29	2019-05-30	2019-05-31	2019-06-01
Block 5	Sleep-Acclimate	Sleep-Test	Rest		Nat behav -Acclimate	Nat Behav-Test	Rest	Olfactory
Block 6	Rest	Olfactory	Sleep-Acclimate	Sleep-Test	Rest		Nat behav -Acclimate	Nat Behav-Test
Block 7	Nat behav -Acclimate	Nat Behav-Test	Rest	Olfactory	Sleep-Acclimate	Sleep-Test	Rest
Block 8	Rest		Nat behav -Acclimate	Nat Behav-Test	Rest	Olfactory	Sleep-Acclimate	Sleep-Test
16 week time point
Mouse age in days	109	110	111	112	113	114	115	116
Date	2019-06-14	2019-06-15	2019-06-16	2019-06-17	2019-06-18	2019-06-19	2019-06-20	2019-06-21
Block 1	Sleep-Acclimate	Sleep-Test	Rest		Nat behav -Acclimate	Nat Behav-Test	Rest	Olfactory
Block 2	Rest	Olfactory	Sleep-Acclimate	Sleep-Test	Rest		Nat behav -Acclimate	Nat Behav-Test
Block 3	Nat behav -Acclimate	Nat Behav-Test	Rest	Olfactory	Sleep-Acclimate	Sleep-Test	Rest
Block 4	Rest		Nat behav -Acclimate	Nat Behav-Test	Rest	Olfactory	Sleep-Acclimate	Sleep-Test
Mouse age in days	117	118	119	120	121	122	123	124
	2019-06-22	2019-06-23	2019-06-24	2019-06-25	2019-06-26	2019-06-27	2019-06-28	2019-06-29
Block 5	Sleep-Acclimate	Sleep-Test	Rest		Nat behav -Acclimate	Nat Behav-Test	Rest	Olfactory
Block 6	Rest	Olfactory	Sleep-Acclimate	Sleep-Test	Rest		Nat behav -Acclimate	Nat Behav-Test
Block 7	Nat behav -Acclimate	Nat Behav-Test	Rest	Olfactory	Sleep-Acclimate	Sleep-Test	Rest
Block 8	Rest		Nat behav -Acclimatelimate	Nat Behav-Test	Rest	Olfactory	Sleep-Acclimatelimate	Sleep-Test

## Sheet: Table S2
Table S2. Assigned odors used in olfactory discrimination testing
Week	Familiar odor (trials 1-6)	Novel odor (trial 7)
8	Lemon	Cedar
12	Rose	Lime
16	Peppermint	Ylang-ylang

## Sheet: Table S3
Table S3. Number of sample units analyzed for each treatment combination and time point.
			Week 8				Week 12					Week 16
			Sleep	Nest	Odor	Behavior	Sleep	Nest	Odor	Behavior		Sleep	Nest	Odor	Behavior	Tau	Lean/fat mass
rTg4510	Doxycycline	Male	2	2	2	2	2	2	2	2		2	2	2	2	2	2
		Female	2	2	2	2	2	2	2	2		2	2	2	2	2	2
	Control	Male	2	2	2	2	2	2	2	2		1	2	2	2	2	2
		Female	2	2	2	2	2	2	2	1		2	2	2	2	1	2
tTa/0	Doxycycline	Male	2	2	2	2	2	2	2	2		2	2	2	2	2	2
		Female	2	2	2	2	2	2	2	2		2	2	2	2	2	2
	Control	Male	2	2	2	2	2	2	2	2		2	2	2	2	1	2
		Female	2	2	2	2	2	2	2	2		1	2	2	2	2	2
Tau/0	Doxycycline	Male	2	1	2	2	2	2	2	1		2	2	2	2	2	2
		Female	2	2	2	2	2	2	2	2		1	2	2	2	2	1
	Control	Male	2	2	2	2	2	2	2	2		2	2	2	2	2	2
		Female	2	2	2	2	2	2	2	2		2	2	2	2	2	2
WT	Doxycycline	Male	2	2	2	2	2	2	2	2		1	2	2	2	2	2
		Female	2	2	2	2	2	2	2	2		2	2	2	2	2	2
	Control	Male	2	2	2	2	2	2	2	2		2	2	2	2	2	2
		Female	2	2	2	2	2	2	2	2		2	2	2	2	2	2

## Sheet: Table S4
Table S4. Final fixed effects on sleep parameters based on general linear mixed models.
Treatment	Proportion of time sleeping	Mean sleep bout length
Sex	F1,15.22 =6.10, P = 0.026	F1,15.63 =10.82, P = 0.005
Genotype	F3,15.22 =1.62, P = 0.225	F3,15.63 =1.51, P = 0.250
Diet	F1,15.22 =3.78, P = 0.070	F1,15.63 =4.06, P = 0.061
Week	F2,51.73 =2.65, P = 0.080	F2,58.57 =3.55, P = 0.035
Sex*Genotype	F3,15.22 =1.21, P = 0.341	F3,15.66 =1.37, P = 0.290
Sex*Diet	F1,15.22 =0.90, P = 0.357	F1,15.63 =0.17, P = 0.689
Sex*Week	F2,51.73 =0.39, P = 0.682	---
Genotype*Diet	F3,15.22 =2.09, P = 0.144	F3,15.66 =3.02, P = 0.061
Diet*Week	F2,51.73 =1.69, P = 0.194	---
Sex*Genotype*Diet	F3,15.22 =0.07, P = 0.976	F3,15.66 =0.27, P = 0.845
Sex*Diet*Week	F2,51.73 =4.54, P = 0.015	---
Significant P values are listed in bold. ‘­­---’ denotes non-significant interactions that were dropped in the final model.

## Sheet: Table S5
Table S5.Tukey tests depicting the 3 way interaction of sex*diet*week on proportion of time sleeping. Different letters indicate a significant difference.
Treatment			Least Sq Mean
M, Control, Week 16	A		0.567456
M, Control ,Week 8	A		0.539028
M, Control, Week 12	A	B	0.526596
F, Doxy, Week 16	A	B	0.499322
F, Control, Week 8	A	B	0.49378
M, Doxy, Week 8	A	B	0.49301
M, Doxy, Week 16	A	B	0.485708
M, Doxy, Week 12	A	B	0.44916
F, Control, Week 16	A	B	0.448809
F, Control, Week 12	A	B	0.44817
F, Doxy, Week 12	A	B	0.43016
F, Doxy, Week 8		B	0.390755

## Sheet: Table S6
Table S6. Main treatment effects on nest scores.
Treatment	Average nest score
Sex	F1,15.31 =0.63, P = 0.440
Genotype	F3,15.31 =6.31, P = 0.005
Diet	F1,15.46 =0.30, P = 0.590
Week	F1,281 =4.24, P = 0.041
Sex*Genotype	F3,15.31 =3.61, P = 0.038
Sex*Diet	F1,15.47 =1.18, P = 0.293
Sex*Week	---
Genotype*Diet	F3,15.46 =2.46, P = 0.102
Genotype*Week	F3,281 =3.57, P = 0.015
Diet*Week	F1,281 =5.62, P = 0.018
Sex*Genotype*Diet	F3,15.85 =1.29, P = 0.312
Location	F1,205.1 =144.57, P <0.001
Significant P values are listed in bold. ‘---’ denotes non-significant interactions that were dropped in the final model.

## Sheet: Table S7
Table S7. Final fixed effects on olfactory discrimination measures based on general linear mixed models.
Treatment	Latency to approach odor	Mean time sniffing odor
Sex	F1,16.06 =0.79, P = 0.387	F1,36.39 =0.29, P = 0.595
Genotype	F3,59.12 =2.47, P = 0.071	F3,61.46 =2.85, P = 0.044
Diet	F1,35.37 =3.78, P = 0.060	F1,16.06 =0.23, P = 0.641
Week	F2,230.1 =4.61, P = 0.011	F2,230.1 =0.55, P = 0.575
Trial	F2,230.1 =21.19, P < 0.001	F2,230.1 =22.00, P < 0.001
Sex*Genotype	F3,16.06 =0.46, P = 0.713	F3,36.38 =2.95, P = 0.045
Sex*Diet	F1,16.06 =0.08, P = 0.780	F1,16.06 =1.04, P = 0.324
Sex*Week	---	F2,230.1 =0.77, P = 0.466
Genotype*Diet	F3,35.37 =1.56, P = 0.217	F3,16.06 =0.18, P = 0.909
Genotype*Week	F6,230.1 =1.13, P = 0.344	F6,230.1 =1.22, P = 0.295
Genotype*Trial	F6,230.1 =2.58, P = 0.019	F6,230.1 =2.33, P = 0.034
Diet*Week	F2,230.1 =0.27, P = 0.765	---
Sex*Genotype*Diet	F3,16.06 =0.38, P = 0.771	F3,16.06 =0.42, P = 0.738
Genotype*Diet*Week	F6,230.1 =2.16, P = 0.048	---
Sex*Genotype*Week	---	F6,230.1 =2.28, P = 0.037
Significant P values are listed in bold. ‘---’ denotes non-significant interactions that were dropped in the final model.

## Sheet: Table S8
Table S8. Treatment effects on home cage behavioral measures .
Treatment	Time spent active a	Time spent at the feeder a	Total orts produced a	Time spent performing stereotypies b
Sex	F1,16.27 =45.57, P < 0.001	F1,16.30 =0.65, P = 0.432	F1,16 =0.26, P = 0.616	F1,46.96 =10.60, P = 0.002
Genotype	F3,16.27 =1.10, P = 0.377	F3,16.29 =1.03, P = 0.406	F3,16 =3.30, P = 0.047	F3,40.51 =3.16, P = 0.035
Diet	F1,16.27 =1.18, P = 0.292	F1,16.30 =1.33, P = 0.265	F1,16 =30.25, P < 0.001	F1,56.48 =5.17, P = 0.027
Week	F2,61.09 =1.85, P = 0.167	F2,46.80 =4.64, P = 0.015	F1,31 =19.68, P < 0.001	F2,60.12 =0.07, P = 0.928
Sex*Genotype	F3,16.28 =2.72, P = 0.078	F3,16.29 =0.71, P = 0.560	F3,16 =2.50, P = 0.097	-
Sex*Diet	F1,16.30 =1.35, P = 0.263	F1,16.30 =0.11, P = 0.746	F1,16 =0.79, P = 0.388
Genotype*Diet	F3,16.28 =1.11, P = 0.275	F3,16.29 =0.35, P = 0.792	F3,16 =2.15, P = 0.133
Genotype* Week	---	F6,46.79 =1.40, P = 0.236	---
Diet*Week	---	F2,46.80 =1.96, P = 0.153	---
Sex*Genotype*Diet	F3,16.27 =3.27,P = 0.048	F3,16.29 =0.21, P = 0.890	F3,16 =0.16, P = 0.925
Genotype*Diet*Week	---	F6,46.79 =2.91, P = 0.017	---
Significant P values are listed in bold. ‘---’ denotes non-significant interactions that were dropped in the final model;
a analyzed with general linear mixed models; b analyzed with Welch’s ANOVA, corrected for non-homogenous variance between factor levels; only main effects could be analyzed.

## Sheet: Table S9
Table S9. Tukey tests depicting the 3 way interaction of genotype*sex*diet on proportion of active time in the home cage. Different letters indicate a significant difference.
Treatment				Least Sq Mean
F,rTg4510, Control	A	B		0.486347
F,rTg4510,Doxy	A			0.484513
F, tTa/0,Control	A	B	C	0.435459
F, Tau/0,Doxy	A	B	C	0.435185
F, WT, Control	A	B	C	0.42449
F, tTa/0,Doxy	A	B	C	0.415173
M, WT, Doxy	A	B	C	0.380208
M, tTa/0,Doxy	A	B	C	0.377871
F, WT, Doxy	A	B	C	0.373264
F, Tau/0, Control	A	B	C	0.366319
M, rTg4510, Control	A	B	C	0.334301
M, Tau/0, Doxy	A	B	C	0.330764
M, Tau/0, Control	A	B	C	0.317509
M, tTa/0, Control		B	C	0.304398
M,rTg4510,Doxy			C	0.272569
M,WT, Control			C	0.265625

## Sheet: Table S10
Table S10. Treatment effects on 16-week measures.
Treatment	Proportion of time sleeping a	Mean sleep bout length a	Nest scores b	Time at feeder a	Total orts a	Time spent performing stereotypies c	Bone mineral density a	Fat mass a	Lean mass a
Sex	F1,15 =6.16,	F1,19 =4.69,	F1,25 =0.41,	F1,23 =0.14,	F1,17 =4.86,	F1,15.49 =4.06,	F1,22 =0.28,	F1,11 =3.48,	F1,21 =0.96,
	P = 0.025	P = 0.043	P = 0.526	P = 0.710	P = 0.042	P = 0.062	P = 0.560	P = 0.089	P = 0.338
Genotype	F3,15 =2.41,	F3,19 =0.50,		F3,23 =1.08,	F3,17 =1.12,	F3,14.12 =1.26,	F3,22 =0.49,	F3,11 =6.19,	F3,21 =3.47,
	P = 0.108	P = 0.684		P = 0.379	P = 0.369	P = 0.327	P = 0.692	P = 0.010	P = 0.034
Diet	F1,15 =0.71,	F1,19 =0.01,	F1,25 =1.94,	F1,23 =0.25,	F1,17 =42.67,	χ(1) = 2.05,	F1,22 =1.79,	F1,11 =0.28,	F1,21 =0.01,
	P = 0.414	P = 0.904	P = 0.176	P = 0.619	P <0.001	P = 0.153	P = 0.195	P = 0.608	P = 0.907
Tau (ng/mg)	F1,15 =4.73,	F1,19 =0.80,	F1,25 =7.63,	F1,23 =0.43,	F1,17 =1.34,	R2= 0.27	F1,22 =1.90,	F1,11 =1.05,	F1,21 =0.03, η2= 0.001
	η2= 0.240	η2= 0.040	η2= 0.234	η2= 0.015	η2= 0.073		η2= 0.080	η2= 0.088	P = 0.872
	P = 0.046	P = 0.383	P = 0.011	P = 0.519	P = 0.263		P = 0.182	P = 0.326
Activity proportion								F1,11 =17.61,	F1,21 =4.65,
								P = 0.002	P = 0.043
Location			F1,25 =12.19,
			P = 0.002
Sex*Genotype	F3,15 =4.27,	---		---	F3,17 =6.30,		---	F3,11 =0.87,	---
	P = 0.023				P = 0.005			P = 0.485
Sex*Diet	F1,15 =18.24,	---	---	---	---		F1,22 =7.42,	F1,11 =0.71,	---
	P < 0.001						P = 0.012	P = 0.416
Genotype*Diet	---	---		---	F3,17 =5.43,		---	F3,11 =1.39,	---
					P = 0.008			P = 0.298
Sex*Genotype*Diet	---	---		---	---		---	F3,11 =3.67,	---
								P = 0.047
Significant P values are listed in bold. ‘---’ denotes non-significant interactions that were dropped in the final model; a analyzed using general linear models;
b genotype removed from the model due to collinearity issues with tau concentration; c diet analyzed by Wilcoxon rank sum test; sex and genotype analyzed with Welch’s ANOVA, corrected for non-homogenous variance between factor levels; correlation coefficient calculated for Tau concentration
Covariates not tested in a model are marked by an "X"

[truncated: 2 more sheets: Table S11, Table S12]
